# Supplementary material for: Parasite exosomes-derived circulating sja-miR-61 and sja-miR-7-5p as Novel biomarkers for the detection of Schistosoma japonicum infection using TaqMan real-time PCR
Source: PLoS Negl Trop Dis. 2026 May 20;20(5):e0014368. doi: 10.1371/journal.pntd.0014368 (PMC13218617; doi:10.1371/journal.pntd.0014368)
Supplement: S2 Table — (XLS) [file pntd.0014368.s002.xls]

miRNA_id	Worm1 Read count	Worm2 Read count	Worm3 Read count	Average Read count	Sequence	Length
sja-miR-125b	268471	391203	349217	336297	TCCCTGAGACTGATAATTGCTC	22
sja-miR-71a	108087	103578	106973	106212.6667	TGAAAGACGATGGTAGTGAGA	21
sja-miR-71a	108087	103578	106973	106212.6667	TGAAAGACGATGGTAGTGAGATG	23
sja-miR-125	53297	14323	71099	46239.66667	TCCCTGAGACTGATAATTGCT	21
sja-miR-61	16848	32620	27157	25541.66667	TGACTAGAAAGTGCACTCACTT	22
sja-miR-36-3p>sja-miR-36	10078	16794	18073	14981.66667	CCACCGGGTAGACATTCATTCGC	23
sja-miR-2162-3p>sja-miR-60	4883	18533	15715	13043.66667	TATTATGCAACGTTTCACTCT	21
sja-bantam>sja-bantam	6254	10327	8148	8243	TGAGATCGCGATTAAAGCTGGT	22
sja-miR-3492>sja-miR-3031	6295	9250	7488	7677.666667	ATCCGTGCTGAGATTTCGTCT	21
sja-miR-3059	5447	8190	8094	7243.666667	GTGACTGGGATCGGGGCTTGCATT	24
sja-miR-7-5p	4437	5204	4512	4717.666667	TGGAAGACTGGTGATATGTTGTT	23
novel49_mature	3014	3517	3196	3242.333333	TGTGTCACTTCCTTCTGAACT	21
novel1_mature	2408	2864	2596	2622.666667	TCCCTGAGACCTTAGAGTTGTC	22
sja-miR-71b-5p>sja-miR-71b	2142	2434	2590	2388.666667	TGAAAGACTTGAGTAGTGAGACG	23
sja-miR-3078	1925	2199	2799	2307.666667	TCCGTGCTGAGATTTCGTCAA	21
sja-miR-3058	1085	3052	2498	2211.666667	GTACACTCGTCCTTTGGTTAT	21
sja-miR-1	2202	1872	1911	1995	TGGAATGTGGCGAAGTATGGTC	22
sja-miR-10-5p>sja-miR-10	1792	2102	1931	1941.666667	AACCCTGTAGACCCGAGTTTGG	22
sja-let-7>sja-let-7	1729	1593	1461	1594.333333	GGAGGTAGTTCGTTGTGTGGT	21
sja-miR-3057	1303	1562	1522	1462.333333	GGTTCGGTGGTGTAGTGGTTATC	23
sja-miR-190-5p	1193	1166	1304	1221	TGATATGTATGGGTTACTTGGTG	23
sja-miR-3144	740	1107	1454	1100.333333	TGAGACTCCCCAGATACGTGAT	22
novel55_mature	499	722	974	731.6666667	GGGTCACTGGGACTGGGC	18
sja-miR-3073	554	869	622	681.6666667	TATCCGTGCTGAGATTTCGTT	21
novel36_mature	513	708	748	656.3333333	CCCTGGTGACGTAGCGAGACA	21
novel23_mature	394	708	722	608	CATACAACCGACTGGCTTTCC	21
sja-miR-3114	400	624	608	544	TTCAGACCTGGACGTGGCTGTT	22
sja-miR-3003-a	500	549	432	493.6666667	TTTGACACGAGGCGGACTGAGT	22
sja-miR-3113	404	493	565	487.3333333	TGTTCCAGGACCTGTCGCAGTTT	23
novel6_mature	437	522	462	473.6666667	TCGAGTGCAGTTGAAGTGGAT	21
novel5_mature	262	493	412	389	AGAATAAACGATTGTCTGAGC	21
sja-miR-3095	303	433	426	387.3333333	TGGACACAGTAGCCTAGTGGTT	22
sja-miR-3119	225	396	401	340.6666667	TTGATGTTCACAGTGGGATTTT	22
sja-miR-3062	246	378	378	334	TAAAAAGGCCGTGCGTGACAA	21
sja-miR-3067	252	348	402	334	TACCGACTGCCTCGACGAGCTT	22
novel12_mature	274	313	340	309	CCCTCGTTCTGTATTCATAC	20
sja-miR-8185	263	341	214	272.6666667	AGGATCGATGAACGGAGCATT	21
sja-miR-2a-3p>sja-miR-2d	107	340	317	254.6666667	TCACAGCCAGTATTGATGAACG	22
sja-miR-3132	161	329	268	252.6666667	CAGACGAGGTGAAAGATGAGCTTT	24
sja-miR-3033	162	206	230	199.3333333	ATCTGGACCAGCTGCTCTTCA	21
sja-miR-3039	120	169	299	196	CAACATTGGGATGCAGGTACTTT	23
sja-miR-3087	139	262	168	189.6666667	TCTTCGTCGTATCTGCCTATT	21
sja-miR-3137	115	249	204	189.3333333	CATAAAAAGGCCGTGCGTGAT	21
sja-miR-3487>sja-miR-3079	162	187	200	183	TCCTCGAACTGTTGTGGCCA	20
sja-miR-3041	159	214	160	177.6666667	CCACGGACTATTAGATGGGC	20
sja-miR-3140	130	180	163	157.6666667	ATACAGCCACGTCCAGGTCTTA	22
novel68_mature	91	164	216	157	CCAAAGACTTAGCTAGACGCT	21
sja-miR-3016	142	125	183	150	AGACCTGAGAGCGTGACCGCT	21
sja-miR-3042	199	165	83	149	CCGACTGCCTCGACGAGCTAA	21
sja-miR-3051	80	182	146	136	GATGCTACTGAAATCCACGGTT	22
sja-miR-3135	95	190	108	131	ATGAGACTCCCCAGATACGTA	21
sja-miR-2c-5p>sja-miR-2e-5p	90	84	192	122	ACCCTTGTTCGACTGTGATGTG	22
sja-miR-3150	100	127	111	112.6666667	AAGTTCAATTGGGTCGGTGCTTT	23
sja-miR-3038	67	138	119	108	CAAAGGACGAGTGTACCGTGT	21
novel11_mature	37	138	115	96.66666667	ACTGTTCCATAACTCTAGAGT	21
sja-miR-2b-5p	70	93	127	96.66666667	CGTCTCAAAGGACTGTGAGCCA	22
sja-miR-3098	52	115	118	95	TGGACTCAGTAGTCTAGTGGTT	22
sja-miR-3496	123	31	130	94.66666667	CGGCGTCTGGACGTTTGGTTTT	22
sja-miR-3139	44	105	130	93	GGTTATATCTAGGAGCATGTTT	22
novel8_mature	64	96	109	89.66666667	TTTCGAGACTATAGAGGAGGC	21
sja-miR-3482-3p>sja-miR-3035	80	101	87	89.33333333	ATGCGCACTGCCGAGGATTTC	21
sja-miR-3123	55	78	122	85	TTTGAGGTTGGTAGACAGTTTTT	23
sja-miR-3083	66	101	85	84	TCTCCAACGATGACTGATGGT	21
sja-miR-3129	57	78	113	82.66666667	AGCAATGCTGTCGTTAGGAAAA	22
sja-miR-3498>sja-miR-483	49	109	87	81.66666667	TAGACGGTTTGAAACATGGA	20
sja-miR-3488	77	87	74	79.33333333	GCTCCGGTAGCTTAGTTGGT	20
novel31_mature	64	69	104	79	AACCGGTAGTGATAATTCTGATC	23
sja-miR-3479-3p>sja-miR-92	47	108	74	76.33333333	TATTGCACTTACCTTCGCCTTG	22
novel2_mature	50	96	76	74	CTGTCCAGACTATGTAAAAATG	22
novel23_star	83	67	69	73	GGAGGTAGTTCGTTGTGTGGTT	22
sja-miR-3045	67	60	87	71.33333333	CGTGGACAGCTACGTGAGTTT	21
sja-miR-3046	75	101	36	70.66666667	CTATTGATTTGTTATGGACTGA	22
sja-miR-3063	56	82	69	69	TAAGCGAGGCTCCTGGTAGTTA	22
sja-miR-1732	68	52	84	68	GACCGTGTTGCTGCAGGAGC	20
sja-miR-3036	75	59	69	67.66666667	ATGTCGTCTGACAGGCTGCCTTA	23
sja-miR-3499	41	73	84	66	TCTGAATCCGTGCTGAGATTTT	22
sja-miR-3055	45	63	83	63.66666667	GGAGGAACCTTGGACGATAAA	21
sja-miR-3048	69	62	58	63	CTGACTGCAGAGGGGTGTGAT	21
novel18_mature	39	58	79	58.66666667	TTCAGTGGCCTAGTGATGAACG	22
sja-miR-3118	22	29	119	56.66666667	TTGACACGAGGCGGACTGAG	20
sja-miR-3101	32	73	64	56.33333333	TGGCACGAGACGAACTGAGTTC	22
sja-miR-3026	34	68	58	53.33333333	AGGGCGAAGTCGTACTGCTGT	21
novel70_mature	52	34	64	50	CTCCCGTCAGCATTGCAGTCG	21
sja-miR-3128	37	66	47	50	CGGCGTCTGGACGTTTGGTTTTT	23
novel4_mature	40	54	47	47	TATCCGATTTGTGACAATGT	20
sja-miR-3500	39	56	41	45.33333333	AGGAGATCGGTGGTAGATTGT	21
novel7_mature	16	86	33	45	AGCTGGTCAGTCACTGTTGCT	21
sja-miR-3003-b	40	9	84	44.33333333	TTTGACACGGAGCCGACTGAGTT	23
sja-miR-3504>sja-miR-3060	31	38	63	44	GTGTGGTTGTCAGAAGGGGC	20
sja-miR-3025	28	63	40	43.66666667	AGGGACAACTGCTTGAGGCCAA	22
novel29_mature	42	29	57	42.66666667	TGGTCGGCGGTGTTTTCGTGT	21
sja-miR-3109	30	38	48	38.66666667	TGGTCTATTCAAGAGTTCCTTA	22
sja-miR-3493>sja-miR-3100	16	52	45	37.66666667	TGGATTTCAGTAGCATCCACT	21
novel35_mature	17	44	45	35.33333333	AAACGATGGGCTGCTGGTC	19
sja-miR-3149	41	23	42	35.33333333	GCAAGCGGAATCCAGGACGA	20
sja-miR-5	41	36	28	35	TAAGGAATTAGAGATGTGTTT	21
novel13_mature	18	69	17	34.66666667	TATCCGATGTAGTAATAGAT	20
sja-miR-3076	38	66	0	34.66666667	TCCCCAGATACGTGAAGCGGTT	22
novel15_mature	30	42	30	34	AATATAATTGTAGCCTTCGG	20
sja-miR-3481-3p	13	64	25	34	GGTGATCTTTGTATGGACAA	20
novel14_mature	18	30	53	33.66666667	TAATTGTAGAGTAGCTGAAGGT	22
sja-miR-3507	56	11	34	33.66666667	AGAGAATAGGGCATGGGTACT	21
novel17_mature	34	45	19	32.66666667	TGCTGCCTGATAAGAGCTGTGA	22
sja-miR-3053	43	6	46	31.66666667	GCTTCAGGATTGGGTTGCATT	21
novel9_mature	41	10	42	31	TTTCGGGTCGATGTGGAACA	20
sja-miR-3495>sja-miR-3001-c	25	26	40	30.33333333	TCAAAATCGTTGGCAATGGCT	21
sja-miR-3106	29	28	33	30	TGGGTGTAAGTTGATTGGCGT	21
sja-miR-3090	21	40	28	29.66666667	TGAGTCATGTTGGTAGATGTT	21
novel71_mature>novel74_mature	28	46	13	29	TTTCATCGATCTACAGGAACA	21
sja-miR-3008	12	39	31	27.33333333	AATGCGCACTGCTGAAGAGTTT	22
sja-miR-3110	22	39	17	26	TGTAGGCTGCGTGGTTGGGGTTT	23
sja-miR-3056	13	43	21	25.66666667	GGGGGTTGTTGTGGAGATAGTTT	23
sja-miR-3502	22	50	5	25.66666667	GTGACGATCGTACATGTCTT	20
novel30_star	32	15	29	25.33333333	CGGCTTTTATTGCGCTCTGAGA	22
sja-miR-3020	17	33	21	23.66666667	AGAGGGTCCTGGGTTCGATCTT	22
novel66_mature	12	29	28	23	TTCTGTTACTGTCGGAGTCGAT	22
sja-miR-3489>sja-miR-3052	9	14	46	23	GCCACAACAGTTCGAGGACG	20
sja-miR-2162-5p	30	22	16	22.66666667	AGTGAGATTGTTGCATATTTACA	23
sja-miR-3505>sja-miR-3002-b	15	28	25	22.66666667	TGACTGTCTGGACACAGTAGTTT	23
novel27_mature	13	42	12	22.33333333	TGGATGGCTATTTTTGTGGAG	21
sja-miR-3012	20	26	19	21.66666667	ACTCTGTTGATCGTGAGGTTTT	22
sja-miR-3088	12	14	39	21.66666667	TGACTGCAGAGCCCAAGGGA	20
novel43_mature	4	43	16	21	GAAACTGCCTACATTCTGTGG	21
sja-miR-3111	9	32	21	20.66666667	TGTGGGACTCCTCAGCAGTGT	21
novel33_mature	19	18	24	20.33333333	CTAGGACTGGTGGTTTGTTC	20
sja-miR-3014	18	23	20	20.33333333	ACTGTTCTGTGGCATAGATG	20
novel2_star	8	20	29	19	ATTTTTACATAGTCTGGACA	20
sja-miR-3024	40	7	9	18.66666667	AGGCAGGTCGGTTGAAGAAC	20
sja-miR-3120	20	8	27	18.33333333	TTGCTGAAGTGACTTGATGA	20
sja-miR-125a	12	12	28	17.33333333	TCCCTGAGACCCTTTGATTGTC	22
novel56_mature	1	12	38	17	TGGACTGCCATTTGCTGC	18
novel37_mature	15	11	23	16.33333333	CTTACGGTAGGTGTGTTCTTCT	22
novel73_mature	18	11	18	15.66666667	TTCCTGAATTGACGGCTGCGAGAC	24
sja-miR-124-3p>sja-miR-124	9	7	30	15.33333333	TAAGGCACGCGGTGAATGTCA	21
sja-miR-3018	27	13	4	14.66666667	AGACGAGGTGAAAGATGAGTTTTT	24
sja-miR-3097	6	16	22	14.66666667	TGGACTAAGTCATGTTGGTT	20
sja-miR-3037	26	0	17	14.33333333	ATGTTCGGGATGCGGTTTTCT	21
sja-miR-3007	16	12	14	14	AAGTCGTACTGCTGACTGCAT	21
novel37_star	11	22	8	13.66666667	TCGAGCACAACCCACTGCAGCA	22
novel57_mature	17	11	11	13	GCGGTACCGTAGCCAATGAAGTT	23
novel59_mature	1	22	16	13	AAAGGACGCGTCTACTGTGC	20
novel15_star	9	17	12	12.66666667	TGGACAGCTACGTGAGTTTT	20
novel72_mature	6	8	24	12.66666667	TAGGACTGGTCTTTTGGGACG	21
sja-miR-3491	0	12	26	12.66666667	TGAGCGATTACTGGAGTTCA	20
novel47_mature	13	21	3	12.33333333	TGGTTGTGGTGTGCTTGATT	20
sja-miR-3490>sja-miR-3081	21	10	4	11.66666667	TCCTTTGGGTTGTGGGGATA	20
novel44_mature	14	18	2	11.33333333	GGTGTGGTCCAGTTGTTCTCA	21
sja-miR-3481-5p	27	7	0	11.33333333	TTCTTTACAGTGGGTCTCTTT	21
novel10_mature	0	26	7	11	ATTTCGGGTCGATGTGGAAC	20
sja-miR-3017	15	6	12	11	AGACCTTGAACGACATGGCTTT	22
sja-miR-3125	15	6	11	10.66666667	TTTTCGGCCATCGGTATTTGT	21
sja-miR-3503>sja-miR-3022	12	1	19	10.66666667	AGCGGAATCCAGGACACGCGTTT	23
novel21_star	9	9	11	9.666666667	CAAAATCCAGATGTACGCGCTG	22
sja-miR-277	4	0	25	9.666666667	TAAATGCATTTTCTGGCCCG	20
sja-miR-3479-5p	12	3	13	9.333333333	AGGTGGATGTTAGTGCAATTTA	22
sja-miR-36-5p	12	13	3	9.333333333	GAAGAATGCCGATCCGGTCAGCC	23
novel20_mature	13	11	3	9	TCTGATTGAATTGAGCTCTGGGG	23
novel39_mature>novel48_mature	3	14	10	9	TGGATGTGGTCGCTTGCAGATC	22
sja-miR-3112	7	9	11	9	TGTGGGCTGAAGTAGTGCTT	20
novel43_star	7	9	9	8.333333333	ACAAGAATTTCGGCAGTAGT	20
novel20_star	0	17	6	7.666666667	TGTTGCTCATTTCTGTCAGAT	21
sja-miR-3091	0	0	23	7.666666667	TGATGTCGTCTGACAGGCTGT	21
sja-miR-3105	7	13	3	7.666666667	TGGGCCTGTAGTTATGCAAGTTT	23
novel61_mature	2	12	7	7	ACTGTGACCGATTCTGAGCC	20
sja-miR-3131	2	12	7	7	GTCTGAGGGCGAAGTCGTACTAT	23
sja-miR-3002-a	3	2	15	6.666666667	TGACTGTCTGGACACAGTAGTA	22
sja-miR-3138	0	13	6	6.333333333	TCGGGATGCGGTTTTCCCCCTT	22
novel53_mature	3	5	10	6	ACTCCTGTCTCTGTTGCTTTC	21
novel67_mature>novel69_mature	6	7	5	6	TATAGGAGTGTTTAATGATG	20
sja-miR-3117	12	6	0	6	TTGAAAATGTCGTACAGCACT	21
sja-miR-3497	10	0	8	6	CGCAAGGGACTACCATGGCA	20
novel16_mature	3	6	8	5.666666667	GATGTGACAACTTGAACC	18
sja-miR-3001-b	2	15	0	5.666666667	TCAAAATCGTTGGCAATGGCA	21
sja-miR-3028	0	2	15	5.666666667	AGGGTCGTGGATACGCACTGT	21
sja-miR-3082	0	4	13	5.666666667	TCTACCAATGTGGCTCAGACT	21
sja-miR-3099	0	17	0	5.666666667	TGGATGATGTTGACGAGTTTT	21
sja-miR-3486-3p	7	8	2	5.666666667	AGGTCTATTGATGCTGAGATT	21
novel7_star	0	9	7	5.333333333	AGCGGTGACTGACTAGATTCA	21
sja-miR-3034	1	8	7	5.333333333	ATGACAATGGATGAGGTCGCT	21
novel50_mature	8	5	2	5	TTTTGTGCCAACTCTGTATG	20
novel38_mature	3	7	4	4.666666667	AAAAAGCCTGGATTAGAATG	20
novel60_mature	2	3	9	4.666666667	AAGACTCTGTACATTTTATCAAC	23
sja-miR-3047	9	5	0	4.666666667	CTCCCCAGATACGTGAAGCGT	21
sja-miR-3066	14	0	0	4.666666667	TAATAAATTAAGATCAACGTGT	22
sja-miR-310	8	0	6	4.666666667	ATATTGCAAATTCCCGGCCTTT	22
sja-miR-3124	6	0	8	4.666666667	TTTGGTACTATGAATGCAGT	20
novel41_mature	3	1	9	4.333333333	GATCTGTTAATTCTTTTTTC	20
novel64_mature	6	0	7	4.333333333	TTTTTGTAGTCGGAGGGTTGG	21
sja-miR-3021	2	7	4	4.333333333	AGATAGAGAGGTGTCAGGATTTTT	24
sja-miR-3029	1	7	5	4.333333333	AGGGTGAGGTGTGACATTTTTT	22
sja-miR-3049	13	0	0	4.333333333	CTGGCAGGTAGGTTTCCCGA	20
sja-miR-3050	12	1	0	4.333333333	GATAGAAGATTGCCGCTCGTTT	22
sja-miR-3064	2	9	2	4.333333333	TAAGGACTCGTAAAGATAGGT	21
sja-miR-3069	3	0	10	4.333333333	TACTGACGAAAGGACGCGTTTT	22
sja-miR-3085	1	8	4	4.333333333	TCTGAGGGCGAAGTCGTACTT	21
novel32_mature	5	5	2	4	TGGTCTAGAATGGTGAGTTAT	21
sja-miR-3121	0	11	1	4	TTGGGCTGAGCCATGTTAATT	21
novel46_mature	0	2	9	3.666666667	TGGTTGTGCGTCATGATGTTCA	22
sja-miR-3010	0	11	0	3.666666667	ACACGAACGGGATAGCTGCT	20
novel8_star	0	10	0	3.333333333	ATCTCTGATACTTGTACCTC	20
sja-miR-3005	0	8	2	3.333333333	AAGGAACAACTGCTTGAAGC	20
sja-miR-3061	1	9	0	3.333333333	GTTTGACTGTTTGACGTCGTT	21
sja-miR-3071	0	0	10	3.333333333	TAGTTTACTTGGATCAACTGTT	22
sja-miR-3075	0	0	10	3.333333333	TCATCAAGATGTTGTCGGTC	20
novel1_star	0	9	0	3	CACCTCTATGGTATCAGGTCA	21
novel24_star	1	8	0	3	ACAGAGCCTCTTGACAAGTT	20
sja-miR-3030	5	4	0	3	AGGTCCTGGAACACAGACACT	21
sja-miR-31-5p>sja-miR-31	6	3	0	3	TGGCAAGATTACGGCGAAGCTGA	23
novel13_star	0	8	0	2.666666667	ATTATTAACTGAATTGGCTGA	21
novel30_mature	0	7	1	2.666666667	TGAGATCGCGATTAAAGCTGGTTT	24
novel34_mature	6	0	2	2.666666667	TTGGGGCCCACGTGATGATCG	21
sja-miR-190-3p	0	0	8	2.666666667	CAGTGACCAGACATATCCCT	20
novel14_star	0	0	7	2.333333333	ACTTCAGCTAGTGTCGGGGGGCC	23
novel22_star	0	7	0	2.333333333	AGCTCGGACCGGCTTGCCGA	20
novel35_star	0	7	0	2.333333333	AAACAGCGGACCATCGAGAAAAAC	24
sja-miR-3027	1	5	1	2.333333333	AGGGCGGTTATCTCTTCCCA	20
sja-miR-3094	0	0	7	2.333333333	TGCTGTCGTTAGGAAACGGATT	22
sja-miR-3103	0	7	0	2.333333333	TGGCGCTTAGTAGAATGTCACCG	23
sja-miR-3115	0	7	0	2.333333333	TTCTGGAGTAACATTTTGCATTT	23
sja-miR-3126	0	7	0	2.333333333	TTTTGTTATGCATACACGTGT	21
sja-miR-3485-3p	2	1	4	2.333333333	GTTTACTGACGAAAGGACGCAT	22
novel17_star	0	6	0	2	TCGGTTCTTACCAGGCATGACATGT	25
novel28_mature	1	4	1	2	AGAGGACGCGTTTACTGTGC	20
novel40_mature	0	0	6	2	ACAACAAGGTCGTGTGTGATC	21
novel58_mature	0	4	2	2	AGTGGTTATAGACTTTGGGT	20
sja-miR-3015	0	6	0	2	AGAAGACTGCCGCTCGTTTTA	21
sja-miR-3116	0	6	0	2	TTCTGTAATGAATATAAGCAAC	22
novel18_star	0	0	5	1.666666667	CTCACCACTAAGCTACTGAGTC	22
novel51_star	2	1	2	1.666666667	ATCTATCAGAGCACATGCAACT	22
sja-miR-3096	0	0	5	1.666666667	TGGACCACTGAGCCGGCTCCTT	22
sja-miR-3104	0	5	0	1.666666667	TGGGCATAGGGCTAGCATCCT	21
sja-miR-3127	5	0	0	1.666666667	ATTAGTCTGCGTCTCACTGT	20
sja-miR-3506	0	5	0	1.666666667	ACGAGGTTAGACGACGAGTG	20
sja-miR-8-3p>sja-miR-8	0	5	0	1.666666667	TAATACTGTTAGGTAAAGATGCC	23
novel22_mature	3	0	1	1.333333333	CGGCAAGTTGGTCTGAGCT	19
novel26_star	1	1	2	1.333333333	TCGAGTGCAGTTGAAGCGGAT	21
sja-miR-3011	0	4	0	1.333333333	ACGAAGACGACTGAGTTCGA	20
sja-miR-3092	1	1	2	1.333333333	TGCGAGCGCGTATTAGTCTGT	21
novel4_star	0	2	1	1	GTATCGCACTGTCTTGTGGT	20
novel62_mature	1	1	1	1	GTGGGTGTAGCTCAGTGCA	19
novel71_star>novel74_star	0	0	3	1	CTCTTGAGACCGAAAACGAA	20
sja-miR-3054	0	3	0	1	GGAAGGGCGAGAGCAGACAGTTTT	24
sja-miR-3068	0	0	3	1	TACGCAATGATCGTGAGCAGTT	22
sja-miR-3501	1	2	0	1	AACCTTGTAGTTTCGTTGTG	20
novel11_star	1	1	0	0.666666667	GTTAGAGAGAATAGTAAGACT	21
novel19_mature	0	0	2	0.666666667	TTAGTTAGGTTTGTGGTGGAG	21
sja-miR-2a	0	2	0	0.666666667	TATCACAGTCCTGCTTAGGTGACG	24
novel21_mature	0	1	0	0.333333333	CGCGGTGCTTTTGAGACTAGT	21
novel3_star	0	0	1	0.333333333	CTGACTGGTCTCGAACACTAGT	22
novel45_mature	0	0	1	0.333333333	ATCACAGGGTGTTTGCAGAAG	21
novel49_star	0	0	1	0.333333333	GGAAGGGCGAGGTCAGCT	18
novel5_star	0	0	1	0.333333333	TGAGTCCATCGTTGTCTTGGT	21
sja-miR-2e-3p>sja-miR-2c	0	0	1	0.333333333	TATCACAGTCCAAGCTTTGGT	21
sja-miR-3006	1	0	0	0.333333333	AAGGTGTTTCCCTCGGACAAA	21
