# Supplementary material for: Parasite exosomes-derived circulating sja-miR-61 and sja-miR-7-5p as Novel biomarkers for the detection of Schistosoma japonicum infection using TaqMan real-time PCR
Source: PLoS Negl Trop Dis. 2026 May 20;20(5):e0014368. doi: 10.1371/journal.pntd.0014368 (PMC13218617; doi:10.1371/journal.pntd.0014368)
Supplement: S3 Table — (XLS) [file pntd.0014368.s003.xls]

miRNA_id	Egg1 Read count	Egg2 Read count	Egg3 Read count	Average Read count	Sequence	Length
sja-miR-36-3p>sja-miR-36	1523724	1663814	1651882	1613140	CCACCGGGTAGACATTCATTCGC	23
sja-miR-1	371268	383824	383611	379567.6667	TGGAATGTGGCGAAGTATGGTC	22
sja-miR-71b-5p>sja-miR-71b	246233	285733	322936	284967.3333	TGAAAGACTTGAGTAGTGAGACG	23
sja-bantam>sja-bantam	152087	227191	195151	191476.3333	TGAGATCGCGATTAAAGCTGGT	22
sja-miR-7-5p	56501	56917	60470	57962.66667	TGGAAGACTGGTGATATGTTGTT	23
sja-miR-71a	47020	46924	48905	47616.33333	TGAAAGACGATGGTAGTGAGA	21
sja-miR-190-5p	33345	38515	37619	36493	TGATATGTATGGGTTACTTGGTG	23
sja-miR-2162-3p>sja-miR-60	15546	20147	19446	18379.66667	TATTATGCAACGTTTCACTCT	21
sja-miR-10-5p>sja-miR-10	13607	16136	15344	15029	AACCCTGTAGACCCGAGTTTGG	22
sja-miR-2a-3p>sja-miR-2d	8556	15220	12699	12158.33333	TCACAGCCAGTATTGATGAACG	22
sja-miR-61	7131	9268	8657	8352	TGACTAGAAAGTGCACTCACTT	22
sja-miR-3479-3p>sja-miR-92	7518	7886	5427	6943.666667	TATTGCACTTACCTTCGCCTTG	22
sja-miR-2b-5p	3281	4538	3777	3865.333333	CGTCTCAAAGGACTGTGAGCCA	22
sja-miR-2c-5p>sja-miR-2e-5p	2980	2758	3263	3000.333333	ACCCTTGTTCGACTGTGATGTG	22
sja-miR-125b	1181	3946	2093	2406.666667	TCCCTGAGACTGATAATTGCTC	22
sja-miR-3492>sja-miR-3031	1693	2554	2479	2242	ATCCGTGCTGAGATTTCGTCT	21
novel1_mature>novel2_mature	1347	1452	1402	1400.333333	CGTGGAATCTGATAGGCATC	20
sja-miR-124-3p>sja-miR-124	1148	1536	1339	1341	TAAGGCACGCGGTGAATGTCA	21
sja-miR-36-5p	1600	1167	1254	1340.333333	GAAGAATGCCGATCCGGTCAGCC	23
sja-miR-125	1607	18	1734	1119.666667	TCCCTGAGACTGATAATTGCT	21
sja-miR-3059	1104	1050	996	1050	GTGACTGGGATCGGGGCTTGCATT	24
sja-miR-3487>sja-miR-3079	760	1207	849	938.6666667	TCCTCGAACTGTTGTGGCCA	20
sja-miR-8-3p>sja-miR-8	599	1093	1075	922.3333333	TAATACTGTTAGGTAAAGATGCC	23
sja-miR-3058	948	724	944	872	GTACACTCGTCCTTTGGTTAT	21
sja-miR-3113	804	864	831	833	TGTTCCAGGACCTGTCGCAGTTT	23
sja-miR-3144	802	829	799	810	TGAGACTCCCCAGATACGTGAT	22
novel4_mature	582	843	834	753	TGGATCCCTGTAGATAGTCGC	21
novel27_mature>novel66_mature	575	636	662	624.3333333	CTTCGAGGATGCCATGTAGTAA	22
sja-miR-3119	373	853	627	617.6666667	TTGATGTTCACAGTGGGATTTT	22
novel12_mature	283	729	802	604.6666667	TGGAAGACTTGTGATTTAGTTGTT	24
sja-miR-3051	575	496	595	555.3333333	GATGCTACTGAAATCCACGGTT	22
sja-miR-3095	468	639	524	543.6666667	TGGACACAGTAGCCTAGTGGTT	22
sja-miR-2f	536	603	375	504.6666667	TCACAGCCAATATTGATACCCG	22
sja-miR-3003-a	555	563	333	483.6666667	TTTGACACGAGGCGGACTGAGT	22
sja-miR-3026	476	517	392	461.6666667	AGGGCGAAGTCGTACTGCTGT	21
sja-let-7>sja-let-7	517	425	316	419.3333333	GGAGGTAGTTCGTTGTGTGGT	21
novel22_mature	265	658	292	405	AGCTGGATTGTTTAACTGAAT	21
sja-miR-2b-3p	310	470	362	380.6666667	TATCACAGCCCTGCTTGGGACACA	24
sja-miR-3073	399	361	364	374.6666667	TATCCGTGCTGAGATTTCGTT	21
sja-miR-3046	109	523	489	373.6666667	CTATTGATTTGTTATGGACTGA	22
sja-miR-2a	400	356	244	333.3333333	TATCACAGTCCTGCTTAGGTGACG	24
sja-miR-3078	248	281	382	303.6666667	TCCGTGCTGAGATTTCGTCAA	21
novel11_mature	255	265	276	265.3333333	TTCAGTGGCCTAGTGATGAAC	21
sja-miR-3137	350	147	277	258	CATAAAAAGGCCGTGCGTGAT	21
sja-miR-3041	120	332	304	252	CCACGGACTATTAGATGGGC	20
sja-miR-3499	288	245	210	247.6666667	TCTGAATCCGTGCTGAGATTTT	22
sja-miR-3033	235	288	202	241.6666667	ATCTGGACCAGCTGCTCTTCA	21
novel5_mature	283	266	136	228.3333333	TCGAGTGCAGTTGAAGTGGAT	21
sja-miR-8185	93	286	305	228	AGGATCGATGAACGGAGCATT	21
sja-miR-3067	198	250	229	225.6666667	TACCGACTGCCTCGACGAGCTT	22
sja-miR-3498>sja-miR-483	251	203	193	215.6666667	TAGACGGTTTGAAACATGGA	20
sja-miR-3062	216	208	146	190	TAAAAAGGCCGTGCGTGACAA	21
sja-miR-3114	137	229	202	189.3333333	TTCAGACCTGGACGTGGCTGTT	22
sja-miR-3087	205	205	154	188	TCTTCGTCGTATCTGCCTATT	21
novel71_mature	162	275	96	177.6666667	CTCCCGTCAGCATTGCAGTCG	21
sja-miR-3495>sja-miR-3001-c	73	233	217	174.3333333	TCAAAATCGTTGGCAATGGCT	21
sja-miR-3109	150	151	197	166	TGGTCTATTCAAGAGTTCCTTA	22
novel32_star	162	131	200	164.3333333	ACCAGTTTCAGTCCATTACAAATA	24
novel40_mature	231	161	94	162	TAGCTTTCAGTCGGTTGATT	20
sja-miR-3039	82	196	180	152.6666667	CAACATTGGGATGCAGGTACTTT	23
sja-miR-3045	180	119	152	150.3333333	CGTGGACAGCTACGTGAGTTT	21
novel35_mature	47	233	166	148.6666667	AAGGAGAGAGTAGTTCGTTC	20
novel31_mature	52	165	225	147.3333333	TAACAACAGACCGTGGACGT	20
novel10_mature	133	176	128	145.6666667	TTGTTTACTGTACTGGACCT	20
sja-miR-2162-5p	93	221	119	144.3333333	AGTGAGATTGTTGCATATTTACA	23
sja-miR-3055	30	222	157	136.3333333	GGAGGAACCTTGGACGATAAA	21
sja-miR-3105	92	158	143	131	TGGGCCTGTAGTTATGCAAGTTT	23
sja-miR-3118	191	169	33	131	TTGACACGAGGCGGACTGAG	20
sja-miR-3150	114	143	131	129.3333333	AAGTTCAATTGGGTCGGTGCTTT	23
novel24_mature	74	238	70	127.3333333	TTCGTTGTTGATGAAACTGGAC	22
sja-miR-3129	70	202	102	124.6666667	AGCAATGCTGTCGTTAGGAAAA	22
novel44_mature	169	129	73	123.6666667	AAATGATATCAAAAAGGCTGTT	22
novel56_mature	122	118	122	120.6666667	CTTGGACTGCCATTTGCTGC	20
sja-miR-3132	145	56	152	117.6666667	CAGACGAGGTGAAAGATGAGCTTT	24
sja-miR-3505>sja-miR-3002-b	60	81	199	113.3333333	TGACTGTCTGGACACAGTAGTTT	23
sja-miR-3076	94	128	115	112.3333333	TCCCCAGATACGTGAAGCGGTT	22
sja-miR-277	162	76	87	108.3333333	TAAATGCATTTTCTGGCCCG	20
sja-miR-3038	38	164	115	105.6666667	CAAAGGACGAGTGTACCGTGT	21
sja-miR-3066	87	148	64	99.66666667	TAATAAATTAAGATCAACGTGT	22
novel62_mature	91	72	133	98.66666667	ATGAAGGCCGATAGTTTACG	20
novel1_star>novel2_star	68	121	91	93.33333333	TGGTACTTCATATTCTGCGAC	21
sja-miR-3128	96	119	60	91.66666667	CGGCGTCTGGACGTTTGGTTTTT	23
sja-miR-3500	80	82	112	91.33333333	AGGAGATCGGTGGTAGATTGT	21
sja-miR-3135	73	104	92	89.66666667	ATGAGACTCCCCAGATACGTA	21
sja-miR-3083	32	145	82	86.33333333	TCTCCAACGATGACTGATGGT	21
sja-miR-3063	21	127	109	85.66666667	TAAGCGAGGCTCCTGGTAGTTA	22
sja-miR-3053	84	91	77	84	GCTTCAGGATTGGGTTGCATT	21
sja-miR-3140	125	74	49	82.66666667	ATACAGCCACGTCCAGGTCTTA	22
sja-miR-3496	101	41	104	82	CGGCGTCTGGACGTTTGGTTTT	22
sja-miR-3125	58	125	50	77.66666667	TTTTCGGCCATCGGTATTTGT	21
sja-miR-2d-5p	100	38	93	77	GTCATCCATGGATTGTGATTTT	22
novel48_mature	84	103	40	75.66666667	TTTTCACCGGCTTTCTGATG	20
sja-miR-3048	27	106	92	75	CTGACTGCAGAGGGGTGTGAT	21
novel36_mature	124	31	67	74	TGGGATACCGGACTTTGAACC	21
novel7_mature	54	79	84	72.33333333	GTTCCGCGTCGACTTCTGGT	20
sja-miR-3050	121	1	82	68	GATAGAAGATTGCCGCTCGTTT	22
novel26_mature	45	107	43	65	TGGATGGCTATTTTTGTGGAG	21
sja-miR-2d-3p	1	94	93	62.66666667	TATCACAGTCCTGCTTAGGTGA	22
novel9_mature	98	34	53	61.66666667	GTAACGATCTGGCGTAGTTTG	21
sja-miR-3117	0	50	132	60.66666667	TTGAAAATGTCGTACAGCACT	21
sja-miR-3139	44	58	66	56	GGTTATATCTAGGAGCATGTTT	22
sja-miR-3098	71	40	54	55	TGGACTCAGTAGTCTAGTGGTT	22
sja-miR-3002-a	62	45	55	54	TGACTGTCTGGACACAGTAGTA	22
sja-miR-3123	20	50	82	50.66666667	TTTGAGGTTGGTAGACAGTTTTT	23
novel13_mature	41	84	25	50	GAGAGAGCACTTTTATGACGGA	22
sja-miR-3037	31	67	50	49.33333333	ATGTTCGGGATGCGGTTTTCT	21
novel3_mature	112	0	35	49	TCCCTGAGACCTTAGAGTTGTC	22
sja-miR-3110	24	75	42	47	TGTAGGCTGCGTGGTTGGGGTTT	23
novel60_mature	18	29	91	46	CTTAGCTAAAGTCTGGGAACA	21
sja-miR-2b	109	11	16	45.33333333	TATCACAGCCCTGCTTGGGACAC	23
sja-miR-3018	59	38	39	45.33333333	AGACGAGGTGAAAGATGAGTTTTT	24
sja-miR-3014	23	67	45	45	ACTGTTCTGTGGCATAGATG	20
sja-miR-3479-5p	0	57	76	44.33333333	AGGTGGATGTTAGTGCAATTTA	22
sja-miR-3047	47	53	29	43	CTCCCCAGATACGTGAAGCGT	21
sja-miR-3488	51	33	43	42.33333333	GCTCCGGTAGCTTAGTTGGT	20
novel6_mature	35	29	56	40	ATTTCGGGTCGATGTGGAAC	20
sja-miR-190-3p	30	69	17	38.66666667	CAGTGACCAGACATATCCCT	20
novel38_mature>novel70_mature	18	40	56	38	AATGGAAATGTTCTGAGAGC	20
novel55_mature>novel59_mature	18	48	48	38	TTCCACTTCGGCAAACCTGG	20
sja-miR-3056	84	10	17	37	GGGGGTTGTTGTGGAGATAGTTT	23
sja-miR-3489>sja-miR-3052	2	50	52	34.66666667	GCCACAACAGTTCGAGGACG	20
novel42_mature	33	9	60	34	AAGCTGCCAAGTGAAGGGCCA	21
sja-miR-3042	23	25	53	33.66666667	CCGACTGCCTCGACGAGCTAA	21
sja-miR-3016	21	69	10	33.33333333	AGACCTGAGAGCGTGACCGCT	21
sja-miR-3094	38	46	15	33	TGCTGTCGTTAGGAAACGGATT	22
sja-miR-2e-3p>sja-miR-2c	11	38	45	31.33333333	TATCACAGTCCAAGCTTTGGT	21
sja-miR-3111	58	15	20	31	TGTGGGACTCCTCAGCAGTGT	21
novel8_mature	13	31	48	30.66666667	GAGTACTTGGAACTTGGGC	19
sja-miR-310	39	28	25	30.66666667	ATATTGCAAATTCCCGGCCTTT	22
sja-miR-3082	0	31	60	30.33333333	TCTACCAATGTGGCTCAGACT	21
sja-miR-3120	33	41	16	30	TTGCTGAAGTGACTTGATGA	20
novel68_mature	37	28	22	29	CTCGTGACTTCCGAATAAATTT	22
sja-miR-124-5p	17	6	64	29	CCATTTTCCGCGATTGCCTTGATTT	25
sja-miR-3149	30	26	28	28	GCAAGCGGAATCCAGGACGA	20
sja-miR-3121	24	43	15	27.33333333	TTGGGCTGAGCCATGTTAATT	21
sja-miR-3112	31	19	26	25.33333333	TGTGGGCTGAAGTAGTGCTT	20
sja-miR-3001-b	50	4	12	22	TCAAAATCGTTGGCAATGGCA	21
sja-miR-3008	13	42	10	21.66666667	AATGCGCACTGCTGAAGAGTTT	22
sja-miR-3030	23	9	33	21.66666667	AGGTCCTGGAACACAGACACT	21
novel43_mature	0	19	45	21.33333333	ACTCGATGATCTGGACTTC	19
sja-miR-3057	0	27	36	21	GGTTCGGTGGTGTAGTGGTTATC	23
novel18_mature>novel19_mature	28	33	0	20.33333333	TTTCATCGATCTACAGGAACA	21
sja-miR-3106	41	0	20	20.33333333	TGGGTGTAAGTTGATTGGCGT	21
sja-miR-3481-5p	14	25	22	20.33333333	TTCTTTACAGTGGGTCTCTTT	21
sja-miR-1732	25	20	14	19.66666667	GACCGTGTTGCTGCAGGAGC	20
novel72_mature	0	40	18	19.33333333	TAGGTCTAAGTGGAGTATTTT	21
sja-miR-3481-3p	10	21	26	19	GGTGATCTTTGTATGGACAA	20
sja-miR-3482-3p>sja-miR-3035	28	0	29	19	ATGCGCACTGCCGAGGATTTC	21
sja-miR-3024	16	27	11	18	AGGCAGGTCGGTTGAAGAAC	20
sja-miR-3036	4	29	19	17.33333333	ATGTCGTCTGACAGGCTGCCTTA	23
sja-miR-3007	42	0	9	17	AAGTCGTACTGCTGACTGCAT	21
sja-miR-3507	19	7	25	17	AGAGAATAGGGCATGGGTACT	21
sja-miR-3502	0	8	42	16.66666667	GTGACGATCGTACATGTCTT	20
sja-miR-3021	23	25	1	16.33333333	AGATAGAGAGGTGTCAGGATTTTT	24
novel23_mature	11	26	11	16	TTTCTAGTGATTGTGGTCGTG	21
sja-miR-3012	14	0	33	15.66666667	ACTCTGTTGATCGTGAGGTTTT	22
sja-miR-3148	32	0	15	15.66666667	CAGCCGTTCAGCTACCCAGTGTAT	24
sja-miR-3099	23	0	23	15.33333333	TGGATGATGTTGACGAGTTTT	21
sja-miR-3023	0	23	22	15	AGGACTTCAAGTGGAAGATT	20
sja-miR-3090	0	29	14	14.33333333	TGAGTCATGTTGGTAGATGTT	21
novel30_mature	21	18	0	13	ACTGTGACCGATTCTGAGCC	20
sja-miR-3034	18	19	0	12.33333333	ATGACAATGGATGAGGTCGCT	21
sja-miR-3104	13	0	24	12.33333333	TGGGCATAGGGCTAGCATCCT	21
sja-miR-3001-a	14	21	0	11.66666667	TCAAAATCGATTGCAATGGCT	21
sja-miR-3064	1	34	0	11.66666667	TAAGGACTCGTAAAGATAGGT	21
novel10_star	17	0	17	11.33333333	TCAGGGTATTGGCAGCTAC	19
novel16_star	0	15	19	11.33333333	TGTTGCTCATTTCTGTCAGAT	21
sja-miR-7-3p	0	0	33	11	CAACTTATCGCATTCTTCCATG	22
novel20_star	0	32	0	10.66666667	ACAGCGATTGTTGCACGACG	20
sja-miR-3490>sja-miR-3081	3	19	10	10.66666667	TCCTTTGGGTTGTGGGGATA	20
novel14_mature	0	29	2	10.33333333	CGGCAAGTTGGTCTGAGCTTCT	22
sja-miR-3032	0	20	11	10.33333333	ATCTCGGCTCGTATACATAAA	21
sja-miR-3504>sja-miR-3060	14	0	17	10.33333333	GTGTGGTTGTCAGAAGGGGC	20
novel61_mature	0	1	29	10	TTTCTGACTGAGCAGTGCAC	20
novel16_mature	0	28	0	9.333333333	TCTGATTGAATTGAGCTCTGGGG	23
sja-miR-133	0	0	28	9.333333333	TTGGTCCCTATCAACCAGCTGT	22
novel47_mature	21	0	6	9	TATAGGAGTGTTTAATGATG	20
sja-miR-3003-b	9	0	18	9	TTTGACACGGAGCCGACTGAGTT	23
sja-miR-3091	0	27	0	9	TGATGTCGTCTGACAGGCTGT	21
sja-miR-3020	10	15	0	8.333333333	AGAGGGTCCTGGGTTCGATCTT	22
sja-miR-3136	0	23	0	7.666666667	AGAGCTTATGGTGGATTGTCA	21
sja-miR-3483-3p	12	0	11	7.666666667	ATGCCTGACCACCGTCTACTT	21
novel42_star	22	0	0	7.333333333	CATTCCCTTGGCTGCATTCCA	21
sja-miR-3494	15	7	0	7.333333333	GACAGAAGACTGCCGCTCATTT	22
novel13_star	0	19	2	7	TGTCATGGAGTTGCTCTC	18
novel25_mature>novel28_mature	0	14	7	7	TGCATTCCGCTAGAGCCTGATT	22
sja-miR-3013	21	0	0	7	ACTGCATAGGCGTAGCGGGT	20
sja-miR-3097	0	21	0	7	TGGACTAAGTCATGTTGGTT	20
sja-miR-3122	0	0	21	7	TTTAGTGCGAGCGCGTATTTTT	22
sja-miR-3084	0	20	0	6.666666667	TCTCGGCCCGTATACATAAGA	21
sja-miR-3131	19	0	1	6.666666667	GTCTGAGGGCGAAGTCGTACTAT	23
sja-miR-31-5p>sja-miR-31	19	0	0	6.333333333	TGGCAAGATTACGGCGAAGCTGA	23
sja-miR-3497	0	11	8	6.333333333	CGCAAGGGACTACCATGGCA	20
novel15_mature	3	15	0	6	CGACTACGCAGAAAACTCT	19
sja-miR-3096	15	0	0	5	TGGACCACTGAGCCGGCTCCTT	22
novel20_mature	0	0	14	4.666666667	TTATCATGTGGTTGCTTTGC	20
sja-miR-125a	0	14	0	4.666666667	TCCCTGAGACCCTTTGATTGTC	22
sja-miR-3089	13	0	0	4.333333333	TGAGCCGGTGGGCCCTGAGTTT	22
sja-miR-2e-3p	0	12	0	4	TATCACAGCCGTGCTTAAGGGCTT	24
sja-miR-3006	12	0	0	4	AAGGTGTTTCCCTCGGACAAA	21
sja-miR-3077	0	0	12	4	TCCGGGAAGACAACTATTGT	20
sja-miR-3486-3p	0	0	11	3.666666667	AGGTCTATTGATGCTGAGATT	21
sja-miR-3017	0	10	0	3.333333333	AGACCTTGAACGACATGGCTTT	22
novel41_mature	0	9	0	3	AAGACTCTGTACATTTTATCAAC	23
sja-miR-3484-5p	0	0	9	3	TTAGGTTTCGTTGTTTGTATTT	22
novel4_star	0	0	7	2.333333333	TCTGTCCGACTGAACGGGAA	20
sja-miR-3040	0	7	0	2.333333333	CAAGTGACGCAAACTGGAAA	20
sja-miR-3028	0	0	6	2	AGGGTCGTGGATACGCACTGT	21
novel33_mature	0	0	5	1.666666667	AACCGGTAGTGATAATTCTGATC	23
sja-miR-3085	0	1	4	1.666666667	TCTGAGGGCGAAGTCGTACTT	21
sja-miR-3025	3	1	0	1.333333333	AGGGACAACTGCTTGAGGCCAA	22
sja-miR-2c-3p	0	1	2	1	TATCACAGCCGTGCTTAAGGGC	22
sja-miR-3071	0	0	3	1	TAGTTTACTTGGATCAACTGTT	22
sja-miR-3068	1	0	0	0.333333333	TACGCAATGATCGTGAGCAGTT	22
sja-miR-3485-3p	0	1	0	0.333333333	GTTTACTGACGAAAGGACGCAT	22
